# Supplementary material for: Transmission Dynamics of Schistosoma haematobium among School-Aged Children: A Cohort Study on Prevalence, Reinfection and Incidence after Mass Drug Administration in the White Nile State of Sudan
Source: Int J Environ Res Public Health. 2021 Nov 2;18(21):11537. doi: 10.3390/ijerph182111537 (PMC8583024; doi:10.3390/ijerph182111537)
Supplement: Supplementary file 1 [file ijerph-18-11537-s001.zip]

Archive with 1 entries (1 files):
- ijerph-1348526-supplementary.pdf
